# Supplementary material for: Integrated Transcriptomic Analysis and Functional Validation Identify CNTN1 as a Novel Metastatic Driver in Hilar Cholangiocarcinoma
Source: Biomedicines. 2026 Mar 11;14(3):631. doi: 10.3390/biomedicines14030631 (PMC13023897; doi:10.3390/biomedicines14030631)
Supplement: Supplementary file 1 [file biomedicines-14-00631-s001.zip]

Archive with 1 entries (1 files):
- biomedicines-4176295-supplementary.pdf
